# Supplementary material for: Uncovering hundreds of exogenous and endogenous RNA viral RdRp sequences amongst uncharacterized sequences in public protein databases
Source: Virus Evol. 2025 Sep 18;11(1):veaf074. doi: 10.1093/ve/veaf074 (PMC12548735; doi:10.1093/ve/veaf074)
Supplement: supplementary-material_veaf074 [file supplementary-material_veaf074.zip]

Archive with 5 entries (5 files):
- SF1_NC_sequences_veaf074.fasta
- SF2_NM_sequences_veaf074.fasta
- ST1_column_labels_veaf074.tsv
- ST2_veaf074.tsv
- ST_1_veaf074.tsv
