# Supplementary material for: Uncovering hundreds of exogenous and endogenous RNA viral RdRp sequences amongst uncharacterized sequences in public protein databases
Source: Virus Evol. 2025 Sep 18;11(1):veaf074. doi: 10.1093/ve/veaf074 (PMC12548735; doi:10.1093/ve/veaf074)
Supplement: supplementary-material_veaf074 [file supplementary-material_veaf074.zip › ST2_veaf074.tsv]

Abbreviation	DOI / URL	Download Date	Citation
bejerman2022	https://doi.org/10.1007/s00705-022-05493-9	28/06/23	Bejerman, N., & Debat, H. (2022). Exploring the tymovirales landscape through metatranscriptomics data. Archives of virology, 167(9), 1785–1803. https://doi.org/10.1007/s00705-022-05493-9
callanan2020	https://doi.org/10.1126/sciadv.aay5981	07/06/23	Callanan, J., Stockdale, S. R., Shkoporov, A., Draper, L. A., Ross, R. P., & Hill, C. (2020). Expansion of known ssRNA phage genomes: From tens to over a thousand. Science advances, 6(6), eaay5981. https://doi.org/10.1126/sciadv.aay5981
charon2020	https://doi.org/10.3390/v12101180	13/06/23	Charon, J., Marcelino, V. R., Wetherbee, R., Verbruggen, H., & Holmes, E. C. (2020). Metatranscriptomic Identification of Diverse and Divergent RNA Viruses in Green and Chlorarachniophyte Algae Cultures. Viruses, 12(10), 1180. https://doi.org/10.3390/v12101180
charon2021	https://doi.org/10.1093/ve/veab070	04/07/23	Charon, J., Murray, S., & Holmes, E. C. (2021). Revealing RNA virus diversity and evolution in unicellular algae transcriptomes. Virus evolution, 7(2), veab070. https://doi.org/10.1093/ve/veab070
charon2022	https://doi.org/10.1093/ve/veac082	27/03/23	Charon, J., Buchmann, J. P., Sadiq, S., & Holmes, E. C. (2022). RdRp-scan: A bioinformatic resource to identify and annotate divergent RNA viruses in metagenomic sequence data. Virus evolution, 8(2), veac082. https://doi.org/10.1093/ve/veac082
chen2022	https://doi.org/10.1038/s41564-022-01180-2	04/07/23	Chen, Y. M., Sadiq, S., Tian, J. H., Chen, X., Lin, X. D., Shen, J. J., Chen, H., Hao, Z. Y., Wille, M., Zhou, Z. C., Wu, J., Li, F., Wang, H. W., Yang, W. D., Xu, Q. Y., Wang, W., Gao, W. H., Holmes, E. C., & Zhang, Y. Z. (2022). RNA viromes from terrestrial sites across China expand environmental viral diversity. Nature microbiology, 7(8), 1312–1323. https://doi.org/10.1038/s41564-022-01180-2
forgia2022	https://doi.org/10.1093/ve/veac038	21/06/23	Forgia, M., Chiapello, M., Daghino, S., Pacifico, D., Crucitti, D., Oliva, D., Ayllon, M., Turina, M., & Turina, M. (2022). Three new clades of putative viral RNA-dependent RNA polymerases with rare or unique catalytic triads discovered in libraries of ORFans from powdery mildews and the yeast of oenological interest Starmerella bacillaris. Virus evolution, 8(1), veac038. https://doi.org/10.1093/…
gilbert2019	https://doi.org/10.1371/journal.pone.0219207	21/06/23	Gilbert, K. B., Holcomb, E. E., Allscheid, R. L., & Carrington, J. C. (2019). Hiding in plain sight: New virus genomes discovered via a systematic analysis of fungal public transcriptomes. PloS one, 14(7), e0219207. https://doi.org/10.1371/journal.pone.0219207
ICTV	https://ictv.global/sites/default/files/VMR/VMR_19-250422_MSL37.xlsx	12/04/23	ICTV virus metadata resource, version VMR_19-250422_MSL37
kafer2019	https://doi.org/10.1371/journal.ppat.1008224	21/06/23	Käfer, S., Paraskevopoulou, S., Zirkel, F., Wieseke, N., Donath, A., Petersen, M., Jones, T. C., Liu, S., Zhou, X., Middendorf, M., Junglen, S., Misof, B., & Drosten, C. (2019). Re-assessing the diversity of negative strand RNA viruses in insects. PLoS pathogens, 15(12), e1008224. https://doi.org/10.1371/journal.ppat.1008224
krishnamurthy2016	https://doi.org/10.1371/journal.pbio.1002409	07/06/23	Krishnamurthy, S. R., Janowski, A. B., Zhao, G., Barouch, D., & Wang, D. (2016). Hyperexpansion of RNA Bacteriophage Diversity. PLoS biology, 14(3), e1002409. https://doi.org/10.1371/journal.pbio.1002409
mifsud2022	https://doi.org/10.1128/jvi.00260-22	22/06/23	Mifsud, J. C. O., Gallagher, R. V., Holmes, E. C., & Geoghegan, J. L. (2022). Transcriptome Mining Expands Knowledge of RNA Viruses across the Plant Kingdom. Journal of virology, 96(24), e0026022. https://doi.org/10.1128/jvi.00260-22
ncbi	https://www.ncbi.nlm.nih.gov/nuccore/	04/07/23	Sequences identified directly in GenBank
neri2021	https://doi.org/10.1016/j.cell.2022.08.023	22/06/23	Neri, U., Wolf, Y. I., Roux, S., Camargo, A. P., Lee, B., Kazlauskas, D., Chen, I. M., Ivanova, N., Zeigler Allen, L., Paez-Espino, D., Bryant, D. A., Bhaya, D., RNA Virus Discovery Consortium, Krupovic, M., Dolja, V. V., Kyrpides, N. C., Koonin, E. V., & Gophna, U. (2022). Expansion of the global RNA virome reveals diverse clades of bacteriophages. Cell, 185(21), 4023–4037.e18. https://doi.org/1…
obbard2020	https://doi.org/10.1093/ve/vez061	06/07/23	Obbard, D. J., Shi, M., Roberts, K. E., Longdon, B., & Dennis, A. B. (2020). A new lineage of segmented RNA viruses infecting animals. Virus evolution, 6(1), vez061. https://doi.org/10.1093/ve/vez061
olendraite2023	https://doi.org/10.1093/molbev/msad060	22/06/23	Olendraite, I., Brown, K., & Firth, A. E. (2023). Identification of RNA Virus-Derived RdRp Sequences in Publicly Available Transcriptomic Data Sets. Molecular biology and evolution, 40(4), msad060. https://doi.org/10.1093/molbev/msad060
palmdb	https://doi.org/10.7717/peerj.14055	21/06/23	Babaian, A., & Edgar, R. (2022). Ribovirus classification by a polymerase barcode sequence. PeerJ, 10, e14055. https://doi.org/10.7717/peerj.14055
paraskevopoulou2021	https://doi.org/10.1093/ve/veab030	28/06/23	Paraskevopoulou, S., Käfer, S., Zirkel, F., Donath, A., Petersen, M., Liu, S., Zhou, X., Drosten, C., Misof, B., & Junglen, S. (2021). Viromics of extant insect orders unveil the evolution of the flavi-like superfamily. Virus evolution, 7(1), veab030. https://doi.org/10.1093/ve/veab030
pettersson2020	https://doi.org/10.1371/journal.ppat.1008759	07/07/23	Pettersson, J. H., Ellström, P., Ling, J., Nilsson, I., Bergström, S., González-Acuña, D., Olsen, B., & Holmes, E. C. (2020). Circumpolar diversification of the Ixodes uriae tick virome. PLoS pathogens, 16(8), e1008759. https://doi.org/10.1371/journal.ppat.1008759
refseq	https://www.ncbi.nlm.nih.gov/refseq/	04/07/23	Sequences identified directly in RefSeq
rosani2019	https://doi.org/10.3390/v11030205	29/06/23	Rosani, U., Shapiro, M., Venier, P., & Allam, B. (2019). A Needle in A Haystack: Tracing Bivalve-Associated Viruses in High-Throughput Transcriptomic Data. Viruses, 11(3), 205. https://doi.org/10.3390/v11030205
serratus	https://doi.org/10.1038/s41586-021-04332-2	23/06/23	Edgar, R. C., Taylor, B., Lin, V., Altman, T., Barbera, P., Meleshko, D., Lohr, D., Novakovsky, G., Buchfink, B., Al-Shayeb, B., Banfield, J. F., de la Peña, M., Korobeynikov, A., Chikhi, R., & Babaian, A. (2022). Petabase-scale sequence alignment catalyses viral discovery. Nature, 602(7895), 142–147. https://doi.org/10.1038/s41586-021-04332-2
shi2016	https://doi.org/10.1038/nature20167	23/06/23	Shi, M., Lin, X. D., Tian, J. H., Chen, L. J., Chen, X., Li, C. X., Qin, X. C., Li, J., Cao, J. P., Eden, J. S., Buchmann, J., Wang, W., Xu, J., Holmes, E. C., & Zhang, Y. Z. (2016). Redefining the invertebrate RNA virosphere. Nature, 540(7634), 539–543. https://doi.org/10.1038/nature20167
shi2018	https://doi.org/10.1038/s41586-018-0012-7	04/07/23	Shi, M., Lin, X. D., Chen, X., Tian, J. H., Chen, L. J., Li, K., Wang, W., Eden, J. S., Shen, J. J., Liu, L., Holmes, E. C., & Zhang, Y. Z. (2018). The evolutionary history of vertebrate RNA viruses. Nature, 556(7700), 197–202. https://doi.org/10.1038/s41586-018-0012-7
webster2016	https://doi.org/10.1371/journal.pbio.1002210	27/06/23	Webster, C. L., Waldron, F. M., Robertson, S., Crowson, D., Ferrari, G., Quintana, J. F., Brouqui, J. M., Bayne, E. H., Longdon, B., Buck, A. H., Lazzaro, B. P., Akorli, J., Haddrill, P. R., & Obbard, D. J. (2015). The Discovery, Distribution, and Evolution of Viruses Associated with Drosophila melanogaster. PLoS biology, 13(7), e1002210. https://doi.org/10.1371/journal.pbio.1002210
wolf2020	https://doi.org/10.1038/s41564-020-0755-4	02/06/23	Wolf, Y. I., Silas, S., Wang, Y., Wu, S., Bocek, M., Kazlauskas, D., Krupovic, M., Fire, A., Dolja, V. V., & Koonin, E. V. (2020). Doubling of the known set of RNA viruses by metagenomic analysis of an aquatic virome. Nature microbiology, 5(10), 1262–1270. https://doi.org/10.1038/s41564-020-0755-4
wu2020	https://doi.org/10.1128/mSystems.00039-20	03/07/23	Wu, H., Pang, R., Cheng, T., Xue, L., Zeng, H., Lei, T., Chen, M., Wu, S., Ding, Y., Zhang, J., Shi, M., & Wu, Q. (2020). Abundant and Diverse RNA Viruses in Insects Revealed by RNA-Seq Analysis: Ecological and Evolutionary Implications. mSystems, 5(4), e00039-20. https://doi.org/10.1128/mSystems.00039-20
zayed2022	https://doi.org/10.1126/science.abm5847	04/07/23	Zayed, A. A., Wainaina, J. M., Dominguez-Huerta, G., Pelletier, E., Guo, J., Mohssen, M., Tian, F., Pratama, A. A., Bolduc, B., Zablocki, O., Cronin, D., Solden, L., Delage, E., Alberti, A., Aury, J. M., Carradec, Q., da Silva, C., Labadie, K., Poulain, J., Ruscheweyh, H. J., … Wincker, P. (2022). Cryptic and abundant marine viruses at the evolutionary origins of Earth's RNA virome. Science (New …
